# Supplementary material for: Dual heterogeneous interfaces enhance X-ray excited persistent luminescence for low-dose 3D imaging
Source: Nat Commun. 2024 Feb 7;15:1140. doi: 10.1038/s41467-024-45390-0 (PMC10850100; doi:10.1038/s41467-024-45390-0)
Supplement: Supplementary file 4 — Source Data [file 41467_2024_45390_MOESM4_ESM.xlsx]

## Sheet: Fig. 1c
Figure 1c	Position (nm)	Intensity Y	Intensity Lu
	0	0	0
	0.306215	1.45364e-07	0
	0.61243	1.49722e-06	0
	0.918645	1.05601e-05	0
	1.22486	5.52678e-05	0
	1.53107	0.000223942	0
	1.83729	0.00074993	0
	2.1435	0.002	0
	2.44972	0.0043	0
	2.75594	0.00758	0
	3.06215	0.01072	0
	3.36837	0.01273	1.08118e-07
	3.67458	0.01343	7.80982e-07
	3.9808	0.01427	4.07098e-06
	4.28701	0.01639	1.62682e-05
	4.59322	0.01908	5.28647e-05
	4.89944	0.01986	0.000136075
	5.20565	0.01694	0.000280396
	5.51187	0.01181	0.000488883
	5.81809	0.00653	0.000767681
	6.1243	0.00286	0.00123
	6.43051	0.00103	0.00205
	6.73673	0.000338749	0.00329
	7.04294	0.000129956	0.00446
	7.34916	7.53318e-05	0.00503
	7.65538	4.90196e-05	0.00486
	7.96159	2.25591e-05	0.00454
	8.26781	9.7606e-06	0.00545
	8.57402	3.86197e-06	0.00831
	8.88023	2.2549e-06	0.01258
	9.18645	6.02881e-06	0.01689
	9.49267	1.89981e-05	0.01916
	9.79888	4.72625e-05	0.01851
	10.1051	9.34964e-05	0.01546
	10.4113	0.000145846	0.01145
	10.7175	0.000178842	0.00879
	11.0237	0.000184533	0.00866
	11.33	0.000198643	0.01146
	11.6362	0.000357254	0.01656
	11.9424	0.000953658	0.02218
	12.2486	0.00234	0.02626
	12.5548	0.00464	0.02796
	12.861	0.00738	0.02716
	13.1672	0.00905	0.02436
	13.4735	0.00884	0.01965
	13.7797	0.00692	0.01424
	14.0859	0.00444	0.00906
	14.3921	0.00314	0.00482
	14.6983	0.00362	0.00218
	15.0045	0.00571	0.000825804
	15.3108	0.00844	0.000293288
	15.617	0.00988	0.000142265
	15.9232	0.00923	0.000100448
	16.2294	0.00686	7.9516e-05
	16.5356	0.00416	6.42689e-05
	16.8418	0.00263	6.48859e-05
	17.148	0.00282	0.000101117
	17.4542	0.00472	0.000206566
	17.7605	0.0073	0.000448767
	18.0667	0.00921	0.000540628
	18.3729	0.00928	0.000548447
	18.6791	0.00727	0.000552384
	18.9853	0.00475	0.00054351
	19.2915	0.00305	0.000533362
	19.5978	0.00311	0.000524361
	19.904	0.00487	0.000532877
	20.2102	0.00741	0.00061253
	20.5164	0.00933	0.000610268
	20.8226	0.00912	0.000721793
	21.1288	0.00712	0.000800406
	21.435	0.00437	0.00072231
	21.7413	0.00209	0.000554078
	22.0475	0.000812528	0.000354881
	22.3537	0.000269167	0.000221927
	22.6599	0.000172241	0.000141512
	22.9661	0.000452799	9.58008e-05
	23.2723	0.0014	7.28897e-05
	23.5786	0.00354	5.21751e-05
	23.8848	0.00696	3.28111e-05
	24.191	0.01079	1.75024e-05
	24.4972	0.01332	8.18711e-06
	24.8034	0.01276	3.90039e-06
	25.1096	0.00977	2.4904e-06
	25.4158	0.00614	4.24468e-06
	25.7221	0.00367	1.36833e-05
	26.0283	0.00328	4.19793e-05
	26.3345	0.00463	0.000100721
	26.6407	0.00662	0.000192553
	26.9469	0.00796	0.000292391
	27.2531	0.00769	0.000345723
	27.5594	0.00585	0.000330623
	27.8656	0.00356	0.000268658
	28.1718	0.00169	0.000237307
	28.478	0.000665287	0.00031994
	28.7842	0.000341315	0.00055514
	29.0904	0.000628381	0.000928029
	29.3966	0.00186	0.00131
	29.7029	0.00458	0.00155
	30.0091	0.00887	0.00157
	30.3153	0.01392	0.00131
	30.6215	0.01752	0.000930227
	30.9277	0.01841	0.000547548
	31.2339	0.01779	0.000260695
	31.5401	0.01729	0.000102357
	31.8464	0.01767	3.17766e-05
	32.1526	0.01735	7.91411e-06
	32.4588	0.01535	1.67194e-06
	32.765	0.01193	3.63651e-07
	33.0712	0.0086	1.39282e-07
	33.3774	0.00625	8.90787e-08
	33.6837	0.00467	1.82999e-07
	33.9899	0.00331	1.01474e-06
	34.2961	0.00212	5.0532e-06
	34.6023	0.0013	2.09797e-05
	34.9085	0.00103	6.68279e-05
	35.2147	0.00147	0.000167811
	35.5209	0.00258	0.000334867
	35.8272	0.00408	0.000522229
	36.1334	0.00536	0.000664074
	36.4396	0.00596	0.000700297
	36.7458	0.00589	0.00067642
	37.052	0.00527	0.000706146
	37.3582	0.00444	0.000775609
	37.6644	0.00349	0.000818394
	37.9707	0.00276	0.00077718
	38.2769	0.00249	0.000595799
	38.5831	0.00261	0.000424714
	38.8893	0.00271	0.000476461
	39.1955	0.00253	0.00109
	39.5017	0.00202	0.00288
	39.8079	0.0015	0.00648
	40.1142	0.00106	0.01194
	40.4204	0.000707109	0.01859
	40.7266	0.000449845	0.02433
	41.0328	0.000321229	0.02816
	41.339	0.000405184	0.02977
	41.6452	0.000797557	0.02914
	41.9515	0.00139	0.02745
	42.2577	0.00193	0.02534
	42.5639	0.00222	0.02487
	42.8701	0.0021	0.02644
	43.1763	0.00193	0.02958
	43.4825	0.00226	0.03393
	43.7887	0.00335	0.03897
	44.095	0.00474	0.04273
	44.4012	0.00569	0.04274
	44.7074	0.00546	0.03755
	45.0136	0.00408	0.02853
	45.3198	0.00244	0.01824
	45.626	0.00114	0.00988
	45.9322	0.000417692	0.00454
	46.2385	0.000121941	0.00177
	46.5447	0.00040135	0.000664568
	46.8509	0.00105	0.000303146
	47.1571	0.00224	0.000235204
	47.4633	0.00386	0.000327979
	47.7695	0.00569	0.000280735
	48.0758	0.00769	0.000225229
	48.382	0.00992	0.000121564
	48.6882	0.01254	0.000128035
	48.9944	0.01463	0.000104794
	49.3006	0.01461	0.000191224
	49.6068	0.01232	0.000171213
	49.913	0.00845	0.000183113
	50.2193	0.00462	0.000113367
	50.5255	0.0021	0.000100438
	50.8317	0.00075742	0.000108973
	51.1379	0.000215984	0.000139437
	51.4441	5.35625e-05	0.000211256

## Sheet: Fig. 1d
Figure 1b	Wavelength (nm)	Lu/Gd/Dy (2.5)	Lu/Gd/Dy (10)	Lu/Gd/Dy@Lu	Lu/Gd/Dy@Y	Y@Lu/Gd/Dy@Y
	450	3	4	32	36	45
	451	4	6	39	46	56
	452	3	10	31	48	60
	453	3	9	31	38	49
	454	3	10	19	37	44
	455	6	6	31	31	38
	456	7	5	24	16	32
	457	5	8	13	26	20
	458	3	7	8	17	21
	459	3	5	5	7	15
	460	0	4	4	12	13
	461	2	2	8	11	13
	462	5	4	14	16	14
	463	3	7	6	13	24
	464	0	2	15	15	21
	465	1	10	28	39	40
	466	2	17	34	36	56
	467	6	16	51	58	80
	468	8	37	92	107	119
	469	11	46	162	157	204
	470	5	80	255	267	353
	471	23	131	397	467	579
	472	22	201	564	744	916
	473	33	269	722	1088	1326
	474	37	292	782	1137	1377
	475	44	307	929	1138	1595
	476	37	438	1047	1487	1968
	477	43	449	1113	1723	2068
	478	48	454	1048	1681	2112
	479	42	425	1045	1646	1926
	480	42	432	1124	1630	2014
	481	49	496	1246	1819	2137
	482	39	428	1205	1924	2333
	483	28	371	1025	1663	2219
	484	26	314	807	1387	1689
	485	32	226	569	999	1172
	486	25	140	407	702	906
	487	30	102	295	554	678
	488	21	71	216	387	437
	489	10	38	153	256	318
	490	13	32	109	176	243
	491	18	23	78	136	155
	492	17	21	50	86	112
	493	9	14	45	65	82
	494	13	9	34	59	42
	495	3	10	26	28	38
	496	5	6	18	30	32
	497	4	3	9	28	23
	498	2	7	15	13	23
	499	4	4	10	18	14
	500	2	10	8	14	7
	501	1	6	10	11	8
	502	2	1	8	8	10
	503	3	5	10	9	10
	504	1	5	7	8	11
	505	0	0	4	5	9
	506	1	3	6	9	2
	507	0	2	5	6	3
	508	3	1	8	4	7
	509	1	4	8	6	7
	510	2	4	10	7	6
	511	2	6	5	4	8
	512	3	2	7	6	6
	513	2	3	7	6	0
	514	1	3	4	3	5
	515	1	3	9	4	3
	516	2	0	7	5	7
	517	3	2	5	3	8
	518	1	3	10	6	6
	519	1	4	10	7	11
	520	1	3	6	9	11
	521	1	4	8	6	3
	522	3	5	12	4	9
	523	0	3	10	3	8
	524	0	0	8	11	7
	525	1	4	8	9	11
	526	0	4	13	2	13
	527	0	3	10	11	10
	528	2	6	6	7	8
	529	1	3	11	7	11
	530	1	2	9	10	4
	531	1	6	5	5	9
	532	1	3	4	10	16
	533	1	3	9	5	17
	534	2	5	4	11	11
	535	1	7	5	16	17
	536	1	7	10	20	17
	537	2	9	10	14	25
	538	3	4	21	22	24
	539	1	5	17	23	21
	540	1	5	22	25	26
	541	1	6	23	25	21
	542	1	4	19	21	22
	543	3	2	25	26	25
	544	0	5	22	21	22
	545	4	6	22	22	25
	546	2	3	21	26	23
	547	2	4	21	21	22
	548	1	2	16	21	22
	549	3	4	19	20	21
	550	3	4	15	19	21
	551	0	6	19	11	23
	552	1	5	11	13	16
	553	3	4	13	16	18
	554	4	6	18	22	19
	555	3	12	11	13	19
	556	0	12	26	19	39
	557	4	12	23	31	47
	558	5	16	28	35	63
	559	1	17	49	62	79
	560	5	28	64	100	116
	561	6	46	89	164	189
	562	5	65	140	173	316
	563	8	106	210	327	465
	564	13	123	287	470	671
	565	15	177	444	664	961
	566	22	285	579	908	1338
	567	24	380	727	1212	1730
	568	47	408	967	1537	2182
	569	42	599	1133	1987	3020
	570	38	569	1212	2369	3303
	571	42	589	1181	2284	3283
	572	45	506	1116	2181	3082
	573	66	576	1184	2187	3203
	574	45	546	1174	2415	3406
	575	43	442	934	1888	2722
	576	30	297	650	1339	1979
	577	28	186	431	944	1372
	578	26	123	301	669	963
	579	12	107	214	473	667
	580	19	88	161	365	540
	581	19	59	172	266	406
	582	12	58	125	245	342
	583	12	46	112	191	310
	584	17	37	103	153	255
	585	4	40	90	140	204
	586	12	28	58	111	146
	587	6	25	55	96	127
	588	4	17	37	73	103
	589	4	10	38	46	81
	590	2	13	34	58	73
	591	4	13	20	37	42
	592	3	3	26	29	35
	593	2	7	15	20	36
	594	0	8	15	9	25
	595	3	5	15	18	20
	596	4	4	7	15	17
	597	4	6	9	12	20
	598	6	3	9	8	10
	599	3	8	13	9	10
	600	4	4	11	6	16
	601	0	2	7	8	12
	602	1	7	15	14	12
	603	2	3	20	11	16
	604	2	11	18	7	16
	605	3	2	13	7	15
	606	2	2	9	11	9
	607	2	6	16	6	16
	608	6	2	19	16	20
	609	2	5	8	7	10
	610	1	2	9	6	9
	611	3	2	6	5	6
	612	1	1	9	9	6
	613	1	1	2	5	2
	614	0	4	6	5	21
	615	0	2	5	10	2
	616	1	3	4	8	6
	617	5	3	9	2	8
	618	0	1	8	6	9
	619	3	1	6	5	8
	620	1	0	11	6	16
	621	2	1	4	11	8
	622	2	1	6	3	4
	623	3	0	9	4	5
	624	0	3	8	7	3
	625	3	3	4	7	6
	626	1	1	2	2	7
	627	1	3	8	3	3
	628	0	1	6	4	7
	629	1	1	6	3	2
	630	4	1	9	2	5
	631	1	0	3	7	4
	632	1	1	5	4	4
	633	0	3	3	2	1
	634	4	2	3	5	2
	635	3	0	5	0	4
	636	2	1	2	4	4
	637	1	0	2	4	6
	638	1	1	2	5	8
	639	4	2	7	8	8
	640	1	1	3	6	12
	641	2	2	7	8	11
	642	1	2	5	4	7
	643	2	2	10	7	14
	644	3	0	10	7	7
	645	1	0	4	6	8
	646	4	0	7	10	18
	647	2	6	13	18	18
	648	0	5	8	14	36
	649	0	11	23	24	47
	650	1	6	18	39	43

## Sheet: Fig. 1e
Figure 1e	X	Dy (2.5)	Dy (10)	Dy@Lu	Dy@Y	Y@Dy@Y
	1	1
	2		6.8
	3			16
	4				26.5
	5					40.9

## Sheet: Fig. 1f
Figure 1f	Afterglow time (s)	Lu/Gd/Dy (2.5)	Lu/Gd/Dy (10)	Lu/Gd/Dy@Lu	Lu/Gd/Dy@Y	Y@Lu/Gd/Dy@Y
	0	242	979	3827	5391	9254
	0.609	228	830	3582	5299	8493
	1.203	217	791	3383	5105	8200
	1.797	185	779	3271	4923	7838
	2.391	201	707	3128	4745	7556
	2.984	176	714	3071	4571	7211
	3.578	160	677	2906	4370	7187
	4.172	162	660	2824	4397	6929
	4.766	150	673	2791	4085	6575
	5.359	157	643	2677	4105	6541
	5.937	152	616	2713	4058	6444
	6.531	162	586	2605	3855	6347
	7.125	168	618	2543	3823	5968
	7.719	164	571	2449	3745	5933
	8.312	153	584	2419	3761	5957
	8.906	144	569	2311	3688	5770
	9.5	167	551	2276	3658	5653
	10.094	136	522	2301	3691	5612
	10.672	134	473	2291	3475	5477
	11.266	145	512	2196	3517	5410
	11.859	146	490	2296	3467	5484
	12.437	124	509	2128	3286	5304
	13.031	145	501	2135	3388	5187
	13.625	124	503	2082	3237	5086
	14.219	119	520	2063	3327	5007
	14.812	134	480	2047	3132	5048
	15.391	137	498	2015	3033	4891
	15.984	111	481	1993	3078	4921
	16.578	119	477	2029	2982	4823
	17.172	111	508	1940	3054	4752
	17.766	125	456	1883	2991	4657
	18.359	90	523	1882	2935	4628
	18.953	117	451	1837	2949	4606
	19.547	127	460	1882	2902	4575
	20.125	105	482	1906	2833	4538
	20.719	101	452	1930	2914	4485
	21.312	106	456	1761	2743	4524
	21.906	99	429	1758	2812	4423
	22.5	106	450	1725	2692	4221
	23.094	130	449	1751	2762	4308
	23.687	113	426	1707	2754	4298
	24.281	106	443	1722	2758	4222
	24.875	96	393	1686	2648	4256
	25.469	85	426	1764	2681	4279
	26.062	94	442	1673	2571	4074
	26.656	104	416	1672	2668	4087
	27.25	99	399	1748	2499	4122
	27.844	109	404	1708	2567	3957
	28.437	109	376	1669	2453	3985
	29.031	102	429	1671	2474	3992
	29.625	88	414	1591	2541	3989
	30.203	119	423	1607	2467	3965
	30.797	98	364	1518	2480	3806
	31.391	107	391	1586	2446	3856
	31.984	89	381	1570	2433	3814
	32.578	84	372	1550	2418	3837
	33.172	95	360	1510	2415	3821
	33.766	90	373	1539	2412	3759
	34.359	91	381	1551	2416	3596
	34.937	94	387	1540	2385	3705
	35.531	95	366	1486	2351	3719
	36.125	98	386	1456	2365	3604
	36.719	92	386	1488	2290	3565
	37.312	97	323	1479	2178	3584
	37.906	85	327	1385	2350	3489
	38.5	76	344	1434	2224	3531
	39.094	89	334	1447	2341	3504
	39.672	90	337	1362	2240	3438
	40.266	90	326	1382	2252	3452
	40.859	71	367	1411	2203	3396
	41.453	73	394	1447	2165	3390
	42.047	74	349	1338	2195	3279
	42.641	100	359	1278	2146	3392
	43.234	79	346	1382	2107	3333
	43.828	72	329	1349	2122	3330
	44.406	100	313	1323	2178	3338
	45	73	331	1279	2120	3316
	45.594	92	322	1354	2171	3311
	46.187	70	335	1287	2141	3287
	46.781	85	352	1346	2097	3192
	47.375	85	319	1328	2014	3123
	47.969	61	329	1355	2070	3191
	48.562	70	355	1318	1983	3271
	49.156	81	318	1367	2078	3139
	49.75	73	311	1338	2009	3190
	50.344	87	323	1254	2112	3144
	50.937	77	317	1306	1930	3094
	51.531	72	332	1268	2013	3123
	52.125	78	353	1285	1967	3003
	52.719	64	275	1334	1991	3043
	53.312	67	293	1273	1933	2996
	53.906	88	301	1307	1979	3046
	54.484	61	278	1157	1928	3006
	55.078	75	313	1240	1960	3006
	55.672	81	322	1229	1920	2959
	56.266	70	285	1204	1981	2987
	56.859	75	297	1202	1937	3030
	57.453	61	325	1246	1931	2933
	58.047	71	304	1213	1898	2937
	58.641	74	302	1185	1848	2849
	59.219	72	308	1123	1935	2885
	59.812	62	322	1223	1969	2814
	60.406	57	285	1143	1953	2841
	61	60	284	1172	1835	2841
	61.594	74	294	1174	1893	2845
	62.187	83	247	1145	1834	2831
	62.781	73	300	1171	1784	2928
	63.375	63	285	1184	1793	2831
	63.953	62	279	1186	1854	2741
	64.547	73	315	1076	1868	2696
	65.141	76	288	1130	1830	2700
	65.734	57	268	1177	1801	2650
	66.328	63	258	1082	1723	2689
	66.922	74	284	1131	1773	2687
	67.516	75	278	1147	1802	2725
	68.109	65	288	1123	1865	2712
	68.703	65	320	1065	1755	2660
	69.297	56	279	1060	1747	2760
	69.891	64	274	1111	1848	2707
	70.484	63	312	1133	1653	2593
	71.078	50	287	1075	1727	2614
	71.672	68	299	1115	1682	2644
	72.266	71	281	1059	1872	2629
	72.859	68	283	1160	1757	2641
	73.453	81	256	1037	1792	2587
	74.031	76	284	1081	1658	2532
	74.625	69	275	1038	1632	2628
	75.219	70	239	979	1730	2560
	75.812	66	286	1087	1706	2567
	76.406	72	252	1089	1656	2548
	77	64	252	1075	1645	2574
	77.594	58	280	1051	1675	2638
	78.187	56	260	1030	1651	2515
	78.766	70	275	967	1640	2548
	79.344	62	262	991	1709	2493
	79.937	69	253	1058	1679	2562
	80.531	64	269	1016	1611	2561
	81.125	52	255	955	1628	2395
	81.719	46	293	1046	1647	2464
	82.312	56	273	989	1622	2409
	82.906	70	249	987	1654	2415
	83.484	60	236	955	1696	2412
	84.078	59	239	973	1662	2362
	84.672	62	245	987	1651	2441
	85.266	59	251	950	1552	2382
	85.859	52	260	966	1595	2279
	86.453	65	246	1032	1599	2405
	87.047	45	228	941	1630	2353
	87.641	57	241	927	1625	2349
	88.219	45	252	1016	1598	2350
	88.812	57	245	1002	1565	2329
	89.406	59	246	995	1591	2428
	90	65	257	1013	1565	2324
	90.594	58	239	910	1575	2266
	91.187	61	220	934	1529	2245
	92.047	57	265	918	1538	2328
	92.641	50	261	911	1572	2334
	93.234	47	238	929	1563	2259
	93.828	52	251	897	1556	2323
	94.422	55	228	988	1534	2312
	95.016	57	212	900	1553	2308
	95.594	42	220	897	1568	2350
	96.187	53	234	983	1502	2351
	96.781	55	241	926	1552	2191
	97.375	53	229	866	1515	2253
	97.969	64	242	873	1573	2259
	98.562	48	235	974	1472	2177
	99.156	61	250	882	1530	2175
	99.75	40	249	885	1509	2221
	100.328	59	201	872	1478	2164
	100.922	44	257	864	1489	2292
	101.516	57	257	871	1423	2107
	102.109	63	225	921	1467	2130
	102.703	57	200	858	1570	2225
	103.297	56	199	834	1384	2165
	103.969	50	244	933	1438	2121
	104.562	45	220	916	1480	2148
	105.156	45	200	859	1456	2189
	105.734	59	244	863	1466	2149
	106.328	60	193	844	1472	2152
	106.922	53	248	905	1510	2143
	107.516	58	234	841	1473	2169
	108.109	59	243	878	1463	2125
	108.703	57	223	881	1491	2148
	109.297	63	227	808	1433	2174
	109.891	50	236	840	1445	2051
	110.469	58	220	884	1430	2098
	111.062	57	214	854	1452	2101
	111.656	53	251	818	1416	2059
	112.25	60	206	866	1415	2001
	112.844	59	220	839	1402	2062
	113.437	56	211	822	1321	2084
	114.031	50	237	888	1365	2027
	114.625	44	227	855	1360	2021
	115.219	51	223	842	1404	2036
	115.812	55	227	807	1409	2045
	116.406	39	210	827	1411	2078
	117	52	233	843	1411	2040
	117.594	53	212	833	1386	2083
	118.203	53	226	847	1386	1911
	118.797	38	251	847	1391	1995
	119.391	52	213	863	1334	2003
	119.984	46	220	823	1384	1998
	120.625	41	222	790	1322	2041
	121.234	52	201	829	1321	2003
	121.828	49	199	846	1374	1988
	122.422	41	200	822	1378	1926
	123.016	51	215	841	1305	1960
	123.609	40	227	733	1357	1990
	124.203	52	206	813	1339	1951
	124.797	48	198	797	1353	1919
	125.391	48	198	785	1309	2008
	125.969	55	179	802	1336	1948
	126.562	44	217	816	1352	1915
	127.156	50	206	801	1345	1944
	127.75	50	208	802	1326	1937
	128.344	45	196	797	1341	1955
	128.937	46	209	774	1282	1830
	129.531	61	220	796	1297	1866
	130.125	45	212	806	1380	1805
	130.719	48	196	823	1385	1814
	131.312	42	217	786	1269	1943
	131.906	31	239	778	1371	1870
	132.5	43	200	732	1287	1884
	133.094	41	223	787	1290	1859
	133.687	50	213	706	1265	1901
	134.281	42	190	756	1281	1948
	134.875	35	215	779	1245	1879
	135.469	39	203	775	1296	1815
	136.047	46	222	751	1300	1821
	136.641	43	192	799	1265	1868
	137.234	33	196	779	1248	1795
	137.828	40	214	745	1273	1855
	138.422	44	199	760	1246	1826
	139.016	51	211	717	1250	1759
	139.609	51	207	738	1234	1802
	140.203	53	207	716	1271	1769
	140.781	40	199	710	1311	1808
	141.375	57	184	735	1216	1804
	141.969	43	221	705	1231	1779
	142.562	37	185	712	1212	1768
	143.156	38	218	682	1255	1821
	143.75	56	182	733	1211	1808
	144.344	46	163	705	1261	1798
	144.937	48	184	719	1222	1769
	145.516	41	186	755	1224	1765
	146.094	40	193	713	1240	1706
	146.687	39	205	739	1232	1732
	147.281	43	188	693	1262	1776
	147.875	43	184	706	1247	1788
	148.469	31	181	735	1173	1696
	149.062	47	199	753	1176	1782
	149.656	49	189	707	1216	1688
	150.234	44	192	715	1221	1681
	150.828	37	205	717	1187	1751
	151.422	43	207	726	1164	1731
	152.016	45	191	746	1241	1629
	152.609	52	196	717	1196	1703
	153.203	45	199	716	1155	1673
	153.797	51	187	700	1180	1715
	154.391	49	206	703	1182	1689
	154.984	50	174	672	1266	1751
	155.578	34	149	656	1222	1649
	156.172	38	186	685	1192	1724
	156.766	35	163	664	1157	1710
	157.375	43	175	651	1156	1575
	157.969	37	187	696	1210	1625
	158.562	35	184	650	1178	1687
	159.156	49	171	706	1186	1633
	159.75	35	183	733	1202	1656
	160.406	37	184	698	1142	1646
	160.984	50	215	631	1154	1659
	161.578	35	157	702	1229	1662
	162.172	44	188	653	1128	1657
	162.766	42	183	662	1127	1659
	163.359	33	176	623	1091	1542
	163.953	44	180	632	1064	1635
	164.547	42	177	683	1164	1598
	165.141	36	194	649	1074	1612
	165.719	26	183	658	1222	1615
	166.312	43	167	646	1164	1640
	166.906	37	182	643	1193	1559
	167.5	35	161	652	1160	1640
	168.094	36	176	667	1112	1573
	168.687	41	168	645	1163	1619
	169.281	38	188	727	1094	1592
	169.875	34	174	697	1133	1601
	170.453	35	199	621	1097	1497
	171.047	46	170	689	1187	1599
	171.641	35	155	655	1108	1573
	172.234	49	167	639	1138	1551
	172.828	56	173	618	1128	1514
	173.437	35	160	633	1105	1577
	174.031	23	180	616	1101	1568
	174.625	44	207	636	1138	1563
	175.219	33	170	646	1096	1570
	175.812	41	150	590	1112	1583
	176.406	28	176	596	1005	1557
	177	46	193	656	1095	1523
	177.594	30	187	638	1096	1577
	178.187	27	180	645	1100	1531
	178.781	40	141	620	1108	1581
	179.375	46	176	630	1134	1557
	179.969	39	187	598	1117	1542
	180.547	37	212	584	1066	1560
	181.141	29	164	638	1097	1565
	181.734	41	176	616	1074	1478
	182.328	44	162	599	1095	1452
	182.922	30	167	643	1043	1514
	183.516	34	193	658	1049	1503
	184.109	36	159	608	1072	1521
	184.703	47	151	590	1071	1543
	185.281	28	166	580	1009	1485
	185.875	39	180	637	1045	1478
	186.469	37	185	654	1072	1486
	187.062	38	138	629	1062	1507
	187.656	42	172	628	1048	1502
	188.25	26	166	699	1110	1472
	188.844	30	155	614	1053	1469
	189.437	31	175	606	1069	1466
	190.016	33	151	622	1021	1457
	190.609	41	170	626	1067	1466
	191.203	42	157	600	1045	1466
	191.797	41	172	589	1107	1378
	192.391	33	174	591	1010	1549
	192.984	42	153	561	1081	1409
	193.578	45	165	613	1052	1464
	194.172	35	187	638	968	1445
	194.766	28	142	579	1032	1422
	195.359	38	146	599	1068	1441
	195.953	25	145	623	1060	1419
	196.547	36	190	586	996	1452
	197.141	29	138	652	1005	1420
	197.734	39	159	554	1042	1387
	198.328	30	187	579	1005	1438
	198.922	34	162	574	1000	1422
	199.516	33	155	559	1033	1402
	200.094	31	165	568	994	1396
	200.687	37	157	583	1006	1406
	201.281	26	163	627	1020	1434
	201.875	30	148	572	1056	1412
	202.469	33	177	566	1052	1472
	203.062	33	149	617	1039	1386
	203.656	34	161	562	1020	1411
	204.25	27	180	588	1025	1434
	204.828	31	159	567	1032	1458
	205.422	44	163	583	970	1418
	206.016	31	161	638	963	1379
	206.609	43	146	539	926	1404
	207.203	29	143	552	979	1432
	207.797	39	148	561	988	1365
	208.391	33	139	564	940	1350
	208.984	43	147	559	968	1300
	209.562	37	150	564	979	1359
	210.156	20	172	593	947	1383
	210.75	36	170	556	1029	1452
	211.344	29	159	565	985	1330
	211.937	35	169	580	1054	1345
	212.516	32	162	549	941	1354
	213.109	30	168	525	991	1395
	213.703	34	175	588	978	1336
	214.281	29	169	538	983	1358
	214.875	36	145	601	982	1277
	215.469	33	150	508	1018	1371
	216.062	30	138	545	943	1359
	216.656	26	191	521	987	1359
	217.25	27	171	554	958	1308
	217.844	36	151	532	954	1348
	218.437	30	160	550	973	1304
	219.031	27	155	552	1017	1284
	219.625	32	134	572	1004	1241
	220.219	29	161	510	975	1282
	220.812	35	155	519	988	1400
	221.406	48	139	527	976	1356
	222	35	145	555	969	1342
	222.594	41	171	482	957	1325
	223.187	28	147	559	939	1290
	223.781	33	136	511	965	1380
	224.359	21	164	531	944	1301
	224.953	35	147	546	916	1304
	225.547	34	168	554	962	1315
	226.141	27	147	523	941	1284
	226.734	33	153	573	924	1336
	227.328	44	163	502	939	1298
	227.922	27	157	535	959	1301
	228.516	32	177	540	944	1331
	229.094	33	149	536	901	1338
	229.687	23	153	504	915	1327
	230.281	34	165	549	921	1287
	230.875	32	158	498	956	1378
	231.469	25	140	553	949	1283
	232.062	39	150	496	917	1255
	232.656	44	133	501	881	1302
	233.25	36	130	492	967	1334
	233.828	36	165	507	899	1262
	234.422	25	158	547	903	1243
	235.016	36	140	489	928	1180
	235.609	31	134	538	928	1208
	236.203	34	128	496	886	1285
	236.797	21	147	504	926	1271
	237.391	38	153	515	950	1280
	237.984	36	140	512	910	1278
	238.578	41	151	531	913	1324
	239.172	28	153	504	945	1244
	239.766	45	151	454	929	1270
	240.359	40	157	509	935	1258
	240.953	30	134	489	971	1283
	241.547	32	150	521	880	1227
	242.141	29	116	512	964	1253
	242.734	29	144	499	924	1287
	243.328	27	138	533	871	1228
	243.906	35	114	525	922	1100
	244.5	21	156	507	921	1197
	245.094	35	151	484	893	1166
	245.687	32	156	508	912	1235
	246.281	26	136	474	920	1263
	246.875	26	141	473	937	1239
	247.469	33	127	463	894	1236
	248.062	37	124	533	897	1278
	248.641	40	136	535	932	1221
	249.234	34	140	505	879	1227
	249.828	32	156	475	844	1240
	250.422	26	157	462	842	1268
	251.016	33	153	503	861	1168
	251.609	43	153	530	843	1180
	252.203	29	146	508	909	1278
	252.797	29	125	524	862	1173
	253.375	35	144	491	865	1200
	253.969	30	121	522	888	1190
	254.562	38	145	492	900	1242
	255.156	28	134	476	949	1185
	255.75	25	139	464	847	1238
	256.344	35	135	475	914	1187
	256.937	28	134	511	867	1249
	257.531	25	148	471	861	1147
	258.109	29	128	483	869	1190
	258.703	21	149	455	855	1212
	259.297	31	148	471	893	1146
	259.891	36	135	487	880	1272
	260.484	25	140	456	882	1168
	261.078	27	125	494	864	1159
	261.672	33	147	446	847	1165
	262.266	27	154	449	868	1155
	262.859	25	129	464	813	1182
	263.453	28	137	478	887	1204
	264.047	23	133	491	834	1156
	264.641	18	149	479	858	1143
	265.234	26	138	465	879	1194
	265.828	35	124	467	884	1178
	266.422	30	122	450	871	1106
	267.016	33	147	482	769	1142
	267.609	21	121	452	861	1214
	268.187	31	141	428	821	1166
	268.781	33	133	421	926	1108
	269.375	20	109	486	791	1140
	269.969	28	134	509	882	1154
	270.562	23	150	479	881	1150
	271.156	30	115	474	883	1119
	271.75	27	142	467	803	1100
	272.344	25	120	485	809	1168
	272.922	22	144	436	820	1232
	273.516	35	132	488	793	1104
	274.109	9	122	470	876	1113
	274.703	35	140	451	830	1163
	275.297	31	120	453	785	1164
	275.891	37	138	445	875	1119
	276.484	29	130	426	816	1143
	277.078	29	124	471	833	1120
	277.656	36	150	455	754	1100
	278.25	19	120	426	844	1090
	278.844	31	120	470	881	1155
	279.422	24	132	440	805	1107
	280.016	25	115	438	852	1106
	280.609	18	124	458	815	1128
	281.203	28	119	461	848	1134
	281.797	32	129	440	795	1118
	282.375	20	119	475	883	1148
	282.969	31	150	457	821	1089
	283.562	25	137	427	806	1076
	284.156	27	109	429	833	1122
	284.75	28	146	435	802	1033
	285.344	25	122	482	823	1166
	285.937	21	130	443	870	1108
	286.531	26	114	443	858	1074
	287.125	28	116	428	818	1122
	287.719	21	135	431	824	1109
	288.312	28	126	445	823	1094
	288.906	30	142	444	873	1030
	289.5	39	119	450	789	1122
	290.094	20	138	444	774	1021
	290.687	33	126	404	805	1047
	291.281	34	118	395	853	1076
	291.875	31	140	459	770	1105
	292.453	28	140	439	800	1039
	293.047	30	117	433	788	1120
	293.641	18	133	466	825	1120
	294.234	18	123	423	780	1070
	294.828	23	117	411	807	1057
	295.422	30	130	415	778	1055
	296.016	45	141	424	822	1086
	296.609	22	143	398	824	1049
	297.187	35	100	432	814	1124
	297.781	27	104	438	817	1054
	298.375	29	134	448	812	1078
	298.969	31	123	434	812	1081
	299.562	36	138	389	796	1036
	300.156	23	113	415	755	1017
	300.75	28	104	446	804	1061
	301.344	29	119	446	814	1076
	301.922	30	129	414	750	1016
	302.516	26	126	398	780	1028
	303.109	22	113	411	765	998
	303.703	25	105	398	745	1081
	304.297	24	118	452	748	1021
	304.891	30	136	439	828	1057
	305.484	24	137	422	712	985
	306.078	28	121	426	777	1063
	306.672	17	122	415	777	1039
	307.266	22	119	406	747	1056
	307.859	24	121	434	758	1026
	308.453	18	135	445	759	1061
	309.047	23	141	437	752	1023
	309.641	24	114	425	788	1059
	310.234	37	110	446	810	1034
	310.828	21	127	450	801	1085
	311.422	23	151	423	792	1053
	312	30	116	389	793	1012
	312.594	34	119	399	775	1002
	313.187	39	122	416	772	1014
	313.781	28	109	393	762	1071
	314.375	31	130	413	788	959
	314.969	23	126	433	801	1006
	315.562	23	111	388	779	1012
	316.156	17	132	437	774	1022
	316.734	23	120	419	776	1067
	317.328	21	113	422	764	1098
	317.922	29	126	406	792	1011
	318.516	20	131	412	785	1032
	319.109	29	113	430	762	1006
	319.703	21	125	397	778	1071
	320.297	32	119	392	767	1025
	320.891	21	121	400	771	1009
	321.469	21	111	442	784	1004
	322.062	27	132	386	732	1016
	322.656	24	103	385	754	1002
	323.25	20	110	401	775	994
	323.844	32	117	431	768	978
	324.437	15	104	444	757	1024
	325.031	23	112	399	780	1010
	325.625	19	113	400	740	985
	326.203	18	128	442	748	991
	326.797	18	93	421	792	973
	327.391	23	125	411	719	1009
	327.984	21	101	360	700	978
	328.578	29	143	382	691	1036
	329.172	23	114	400	772	970
	329.766	20	128	407	782	954
	330.359	29	112	433	745	989
	330.953	21	119	411	784	1007
	331.547	22	112	374	748	991
	332.141	20	113	372	694	1014
	332.734	21	104	419	747	995
	333.328	24	111	407	740	1016
	333.922	26	115	390	678	997
	334.516	29	118	396	759	944
	335.109	31	109	372	704	983
	335.703	30	88	345	728	987
	336.281	30	110	394	748	1024
	336.875	27	112	416	685	1020
	337.469	30	122	402	744	1029
	338.062	27	115	414	716	973
	338.656	12	98	388	772	998
	339.25	20	103	411	686	967
	339.844	21	109	397	705	998
	340.437	18	121	419	747	986
	341.016	30	102	419	681	971
	341.609	21	116	376	680	978
	342.203	30	101	412	700	946
	342.797	27	93	387	702	1034
	343.391	23	121	374	734	941
	343.984	29	115	405	646	982
	344.578	24	120	383	757	993
	345.172	21	126	377	714	963
	345.734	33	123	380	736	970
	346.328	15	117	381	727	940
	346.922	18	120	372	744	974
	347.516	23	112	409	738	921
	348.109	17	139	418	765	924
	348.703	19	110	404	759	962
	349.297	23	105	383	705	961
	349.891	23	109	405	703	894
	350.469	23	116	403	713	965
	351.062	23	98	357	706	893
	351.656	23	115	357	716	921
	352.25	24	94	363	737	871
	352.844	18	104	366	705	900
	353.437	24	111	356	661	1013
	354.031	32	108	340	786	916
	354.625	30	100	395	754	898
	355.219	18	122	372	700	961
	355.812	22	104	400	659	964
	356.406	24	118	388	730	1013
	357	23	109	369	733	926
	357.594	23	122	329	722	933
	358.187	13	116	383	696	911
	358.781	23	133	382	678	896
	359.375	19	123	362	697	979
	359.969	30	122	373	718	926
	360.547	24	114	408	700	962
	361.141	30	130	352	717	939
	361.734	18	111	393	696	888
	362.328	28	119	364	723	949
	362.922	25	123	355	660	969
	363.516	24	95	365	679	903
	364.109	17	127	340	771	846
	364.703	27	104	375	708	950
	365.281	27	110	368	706	897
	365.875	32	107	368	698	861
	366.469	28	101	377	732	942
	367.062	22	109	366	659	911
	367.656	16	81	400	661	849
	368.25	18	110	370	713	899
	368.844	19	102	325	694	887
	369.437	22	115	318	694	920
	370.016	23	96	383	685	938
	370.609	24	110	349	677	914
	371.203	26	111	375	694	896
	371.797	23	95	345	683	867
	372.391	24	112	382	681	883
	372.984	18	108	382	668	895
	373.578	23	103	350	718	922
	374.172	22	95	394	690	950
	374.766	24	103	355	654	907
	375.359	29	104	357	662	925
	375.953	23	99	357	673	933
	376.547	16	112	371	613	835
	377.141	21	94	358	617	842
	377.734	21	114	369	651	878
	378.328	22	99	346	659	855
	378.922	25	107	357	641	857
	379.516	22	101	347	648	890
	380.094	19	101	344	638	888
	380.687	25	101	365	691	934
	381.281	25	83	349	696	907
	381.875	18	109	339	644	840
	382.469	20	134	382	676	886
	383.062	24	102	324	723	890
	383.656	23	95	347	716	919
	384.25	22	110	342	670	900
	384.828	22	93	327	680	894
	385.422	15	90	359	690	873
	386.016	30	109	353	664	901
	386.609	22	89	324	663	842
	387.203	25	101	370	682	877
	387.797	25	119	358	658	894
	388.391	22	99	361	661	838
	388.984	18	89	371	665	869
	389.562	23	109	350	639	906
	390.156	24	104	356	648	849
	390.75	20	100	372	631	901
	391.344	26	104	313	682	866
	391.937	27	103	376	639	858
	392.531	24	125	343	634	838
	393.125	23	128	344	637	940
	393.719	16	112	375	701	887
	394.312	21	105	316	705	848
	394.906	16	101	356	614	894
	395.5	18	88	363	635	845
	396.094	24	111	354	648	847
	396.687	21	111	367	631	920
	397.281	16	93	359	668	901
	397.875	17	107	342	668	924
	398.469	27	99	305	652	911
	399.062	19	100	346	633	838
	399.641	19	88	341	647	854
	400.234	23	107	327	599	856
	400.828	24	104	350	631	849
	401.422	21	104	343	644	844
	402.016	21	85	359	684	858
	402.609	15	94	313	636	881
	403.203	22	112	349	660	815
	403.797	21	85	312	589	914
	404.375	10	99	330	659	862
	404.969	17	84	339	694	872
	405.562	20	99	337	669	843
	406.156	23	101	353	637	876
	406.75	14	111	317	658	745
	407.344	17	102	311	622	797
	407.937	14	101	321	637	834
	408.531	19	96	323	698	874
	409.109	17	99	347	603	804
	409.703	26	103	296	657	880
	410.297	17	98	349	619	827
	410.891	23	109	350	631	795
	411.484	39	106	317	688	789
	412.078	12	91	313	578	871
	412.656	23	94	339	623	836
	413.25	17	103	383	606	794
	413.828	29	98	329	632	800
	414.422	21	99	361	638	781
	415.016	19	101	296	609	853
	415.609	14	99	347	639	839
	416.203	20	108	315	580	808
	416.797	22	91	328	660	809
	417.391	20	105	369	621	823
	417.984	19	104	336	580	831
	418.578	18	89	320	630	860
	419.172	18	106	319	638	846
	419.766	13	105	356	640	840
	420.359	26	112	325	629	850
	420.953	21	92	355	644	787
	421.547	24	101	328	617	814
	422.141	32	90	328	628	787
	422.734	21	92	322	593	782
	423.328	17	132	325	676	838
	423.906	29	101	307	652	793
	424.5	24	93	328	607	802
	425.094	31	105	346	669	783
	425.687	23	92	349	615	846
	426.281	21	90	316	642	840
	426.875	23	94	322	617	761
	427.469	18	107	333	590	800
	428.062	11	97	309	579	837
	428.641	21	106	315	609	827
	429.234	21	101	304	616	842
	429.828	22	95	322	618	801
	430.422	14	88	337	613	808
	431.016	17	111	315	625	790
	431.609	17	92	308	649	811
	432.203	17	109	314	632	796
	432.797	19	88	287	572	817
	433.375	18	94	316	610	718
	433.969	25	96	326	572	822
	434.562	19	97	348	599	822
	435.156	21	86	333	605	826
	435.75	21	107	345	579	830
	436.344	24	97	305	641	831
	436.937	15	104	359	604	788
	437.531	14	99	334	643	782
	438.109	22	110	330	663	800
	438.703	23	84	325	592	782
	439.297	16	75	327	621	823
	439.891	23	84	342	625	847
	440.484	15	93	336	580	777
	441.078	13	97	304	624	786
	441.672	15	76	312	638	788
	442.266	23	89	331	584	831
	442.859	24	94	284	608	812
	443.453	21	76	300	602	790
	444.047	25	87	305	624	747
	444.641	13	86	325	631	771
	445.234	18	75	321	594	779
	445.828	15	99	312	655	802
	446.422	28	103	322	587	782
	447.016	16	82	341	604	817
	447.609	30	99	310	557	817
	448.187	17	79	324	602	793
	448.781	22	77	303	578	745
	449.375	17	113	338	541	853
	449.969	9	86	297	589	744
	450.562	13	107	279	620	747
	451.156	21	98	288	561	764
	451.75	19	92	315	615	767
	452.344	19	87	301	624	754
	452.922	23	99	312	585	772
	453.516	22	87	316	589	798
	454.109	22	85	298	586	745
	454.703	22	109	299	568	769
	455.297	16	109	309	549	748
	455.891	18	83	293	607	723
	456.484	20	89	306	591	763
	457.078	19	88	297	604	747
	457.656	18	103	301	563	764
	458.25	23	84	281	591	773
	458.844	18	86	279	610	727
	459.437	15	106	278	533	759
	460.031	15	91	292	565	777
	460.625	17	84	296	577	726
	461.219	14	88	287	519	814
	461.812	15	80	321	588	785
	462.406	21	100	287	564	792
	463	20	110	318	606	769
	463.594	22	97	301	573	762
	464.187	25	96	314	573	755
	464.781	17	96	317	560	811
	465.375	23	107	285	583	784
	465.969	29	109	276	627	730
	466.562	25	101	272	551	731
	467.156	20	94	292	597	744
	467.734	15	95	314	547	757
	468.328	16	92	305	571	734
	468.922	19	94	328	647	776
	469.516	14	87	308	597	745
	470.109	19	89	318	576	693
	470.703	20	95	275	584	750
	471.297	22	104	317	580	704
	471.891	14	96	322	547	759
	472.469	18	99	288	573	752
	473.062	16	90	276	567	786
	473.656	17	93	292	579	727
	474.25	17	98	275	589	739
	474.844	27	100	265	586	782
	475.437	20	83	298	595	710
	476.031	21	85	318	587	787
	476.625	23	79	301	544	729
	477.203	30	68	310	572	725
	477.797	17	77	281	555	755
	478.391	22	92	304	549	752
	478.969	25	102	275	544	745
	479.562	22	92	291	612	752
	480.156	17	86	273	558	726
	480.75	20	102	286	583	724
	481.344	16	91	284	530	776
	481.922	19	87	318	566	785
	482.516	21	103	297	556	731
	483.109	13	85	306	585	745
	483.703	24	96	265	547	748
	484.297	14	91	322	544	744
	484.891	15	73	290	573	715
	485.484	21	102	263	514	799
	486.078	19	90	272	571	716
	486.672	19	96	283	592	733
	487.266	22	79	298	586	717
	487.859	20	89	285	573	729
	488.453	23	81	300	539	736
	489.047	13	101	303	547	735
	489.641	17	90	298	554	755
	490.234	25	83	301	563	731
	490.828	14	86	307	545	701
	491.422	23	81	265	575	735
	492	19	79	308	586	746
	492.594	16	100	277	567	775
	493.187	23	79	288	554	744
	493.781	24	93	264	515	723
	494.375	15	79	263	544	687
	494.969	18	106	279	546	726
	495.562	14	76	288	521	754
	496.156	16	83	311	543	663
	496.734	24	91	306	557	750
	497.328	16	94	293	523	734
	497.922	17	97	267	572	728
	498.516	21	76	321	520	718
	499.109	22	101	299	538	724
	499.703	14	96	297	511	698
	500.297	19	86	265	510	738
	500.891	20	74	300	493	736
	501.469	14	112	276	528	723
	502.062	16	94	268	535	674
	502.656	16	79	286	563	757
	503.25	20	66	282	559	746
	503.844	13	91	275	525	765
	504.437	16	76	307	547	734
	505.031	15	86	296	551	678
	505.625	18	93	292	552	720
	506.219	17	97	301	522	707
	506.812	15	102	284	588	698
	507.406	23	77	257	547	700
	508	10	90	274	523	712
	508.594	17	98	250	538	689
	509.187	10	88	279	583	711
	509.781	22	92	287	550	665
	510.375	18	86	278	529	662
	510.969	15	105	313	578	712
	511.547	21	103	297	540	760
	512.141	8	79	286	529	710
	512.734	8	90	288	586	676
	513.328	17	66	285	570	727
	513.922	13	83	302	559	675
	514.516	22	73	221	535	689
	515.109	8	90	267	555	716
	515.703	15	97	287	527	658
	516.281	21	83	278	527	698
	516.875	13	93	272	550	678
	517.469	15	94	267	495	708
	518.062	19	101	291	539	694
	518.656	16	74	273	517	696
	519.25	13	100	283	523	656
	519.844	21	83	298	538	696
	520.437	17	77	269	559	695
	521.016	9	80	309	513	734
	521.609	14	84	274	544	765
	522.203	14	67	313	516	677
	522.797	21	85	296	540	704
	523.391	19	74	275	503	662
	523.984	22	74	276	547	727
	524.578	13	91	276	533	664
	525.172	13	93	275	524	705
	525.75	16	88	250	562	638
	526.344	8	82	302	543	668
	526.937	13	82	267	530	697
	527.531	18	78	258	517	694
	528.125	13	84	281	509	634
	528.719	13	85	269	509	652
	529.312	16	93	287	565	716
	529.906	18	77	262	519	685
	530.5	14	96	303	536	730
	531.094	17	88	302	516	673
	531.687	14	94	265	518	697
	532.281	22	84	269	492	701
	532.875	13	84	290	508	663
	533.469	17	88	226	506	724
	534.062	22	84	265	535	707
	534.656	17	84	268	472	626
	535.25	22	93	307	516	658
	535.828	18	76	252	509	705
	536.422	11	68	275	506	653
	537.016	21	89	285	523	696
	537.609	17	80	258	504	653
	538.203	17	84	286	518	641
	538.797	15	94	282	556	633
	539.391	11	102	261	483	652
	539.984	21	74	271	493	660
	540.562	16	75	259	472	657
	541.156	19	88	282	496	653
	541.75	13	82	266	469	675
	542.344	22	78	254	495	690
	542.937	17	79	278	513	747
	543.531	13	82	297	526	695
	544.125	17	81	272	495	677
	544.719	23	81	274	506	659
	545.281	13	80	253	467	680
	545.875	17	99	257	560	710
	546.469	16	87	258	516	660
	547.062	16	90	246	502	625
	547.656	18	79	256	476	696
	548.25	16	85	271	489	684
	548.844	8	72	277	498	674
	549.437	17	69	273	470	645
	550.031	15	83	298	503	696
	550.625	21	81	256	529	721
	551.219	14	74	242	517	679
	551.812	13	87	260	507	668
	552.406	22	81	263	527	661
	553	12	83	258	505	653
	553.594	19	88	270	535	664
	554.187	16	78	253	515	675
	554.781	26	78	241	498	643
	555.359	24	70	263	501	655
	555.953	10	63	277	525	659
	556.547	20	88	252	500	644
	557.141	17	75	259	492	672
	557.734	19	72	266	509	655
	558.328	20	74	288	491	651
	558.922	14	81	273	515	627
	559.516	16	81	275	531	635
	560.094	11	81	258	534	684
	560.687	19	93	271	500	661
	561.281	20	85	276	476	611
	561.875	21	78	280	499	650
	562.469	11	75	272	484	674
	563.062	15	67	240	511	701
	563.656	22	88	234	556	663
	564.25	7	91	247	500	675
	564.828	23	75	264	507	611
	565.422	12	103	283	499	657
	566.016	17	80	264	501	715
	566.609	14	84	259	479	667
	567.203	8	90	269	475	668
	567.797	20	78	237	492	641
	568.391	19	86	249	475	633
	568.984	11	73	237	509	629
	569.562	16	70	272	514	631
	570.156	18	78	277	487	611
	570.75	22	61	271	491	639
	571.344	16	71	251	491	615
	571.937	14	64	264	487	662
	572.531	15	93	236	489	637
	573.125	19	73	272	507	611
	573.719	22	82	255	490	632
	574.312	10	67	236	515	625
	574.891	13	87	256	475	675
	575.484	10	92	240	512	637
	576.078	20	77	239	515	619
	576.672	20	73	259	510	638
	577.266	23	66	239	494	599
	577.859	10	76	239	485	651
	578.453	13	64	270	498	595
	579.047	14	83	264	493	667
	579.625	17	76	248	511	630
	580.219	12	87	257	478	659
	580.812	14	85	266	495	632
	581.406	23	79	282	461	624
	582	12	81	247	518	678
	582.594	13	64	258	486	667
	583.187	16	86	226	503	592
	583.781	14	71	230	532	621
	584.375	21	95	242	505	607
	584.969	15	62	263	481	639
	585.562	16	73	247	502	614
	586.156	22	95	246	496	639
	586.75	16	74	261	549	629
	587.344	25	72	229	446	639
	587.937	18	89	208	495	627
	588.531	20	79	261	477	607
	589.125	21	82	255	507	692
	589.703	12	81	255	468	643
	590.297	20	80	231	497	587
	590.891	14	93	223	465	655
	591.484	15	71	238	491	646
	592.078	16	70	226	469	610
	592.672	14	68	244	474	610
	593.266	18	92	255	439	631
	593.859	16	76	235	482	653
	594.437	13	80	237	460	608
	595.031	17	84	251	493	614
	595.625	21	81	265	471	639
	596.219	14	93	265	457	647
	596.812	12	84	236	491	601
	597.406	13	92	243	487	624
	598	20	76	241	467	602
	598.594	16	64	230	500	618
	599.172	22	90	219	455	630
	599.766	6	62	225	452	629
	600.359	17	81	210	495	650
	600.953	22	80	232	422	591
	601.547	18	67	228	469	635
	602.141	15	85	239	455	589
	602.734	13	79	243	466	662
	603.328	15	74	244	501	664
	603.906	18	81	215	545	640
	604.5	15	84	230	481	611
	605.094	16	75	231	443	629
	605.687	17	79	211	461	650
	606.281	9	98	252	441	582
	606.859	22	88	254	491	649
	607.453	14	82	260	447	620
	608.047	20	75	247	438	584
	608.641	14	73	243	464	685
	609.234	16	72	228	469	621
	609.828	9	84	251	480	584
	610.422	14	81	237	480	632
	611.016	11	67	260	469	601
	611.609	18	70	231	449	624
	612.203	19	78	226	437	628
	612.797	13	87	246	476	629
	613.391	10	54	260	484	589
	613.969	12	67	234	493	661
	614.562	15	84	246	452	589
	615.156	21	77	240	453	627
	615.75	19	74	237	489	644
	616.344	24	86	233	459	605
	616.937	14	73	241	449	575
	617.531	19	77	208	465	571
	618.125	15	58	230	461	562
	618.703	17	82	239	445	627
	619.297	13	67	263	474	612
	619.891	19	83	233	442	568
	620.484	14	81	247	493	594
	621.078	9	69	232	468	581
	621.672	10	87	251	469	589
	622.266	19	69	242	452	609
	622.859	19	77	236	447	644
	623.437	16	63	228	457	599
	624.031	17	78	222	473	583
	624.625	21	77	242	457	594
	625.219	21	78	210	443	626
	625.812	7	71	241	453	642
	626.406	17	83	250	460	593
	627	13	82	240	415	589
	627.594	13	67	240	417	591
	628.187	9	65	269	459	610
	628.781	11	90	234	462	588
	629.375	10	90	244	465	573
	629.969	20	62	255	446	628
	630.562	18	79	248	462	595
	631.156	17	76	262	467	599
	631.75	17	76	233	477	619
	632.344	11	57	247	409	611
	632.937	20	81	231	435	584
	633.516	12	65	224	505	588
	634.109	15	71	215	451	618
	634.703	16	65	271	438	587
	635.297	15	68	223	453	620
	635.891	18	72	281	412	606
	636.484	15	72	221	450	567
	637.078	14	69	221	472	567
	637.672	17	72	238	459	567
	638.25	21	65	226	441	613
	638.844	17	67	221	453	612
	639.437	14	64	220	459	600
	640.031	16	80	249	453	563
	640.625	14	75	230	470	580
	641.219	13	72	215	435	581
	641.812	12	71	213	441	568
	642.406	14	76	221	415	574
	642.984	12	69	225	410	607
	643.578	11	86	215	490	595
	644.172	16	78	243	493	584
	644.766	9	69	217	457	561
	645.359	12	70	233	443	560
	645.953	22	64	229	478	581
	646.547	14	81	229	466	574
	647.141	11	70	237	461	588
	647.719	14	60	219	441	572
	648.312	11	68	233	414	574
	648.906	11	66	227	471	540
	649.5	21	64	229	449	580
	650.094	10	64	232	430	630
	650.687	11	74	223	415	566
	651.281	10	85	221	428	546
	651.875	17	70	212	478	581
	652.469	13	84	236	443	606
	653.062	8	85	228	483	553
	653.656	13	67	206	459	595
	654.25	9	81	195	457	564
	654.844	14	55	233	429	545
	655.437	12	72	232	436	564
	656.031	14	61	231	425	570
	656.625	17	72	232	444	547
	657.219	13	65	221	447	579
	657.797	12	70	237	444	529
	658.391	20	67	245	452	639
	658.984	15	69	244	430	569
	659.578	13	67	218	448	539
	660.172	17	55	235	435	561
	660.766	19	55	241	413	588
	661.359	17	64	233	416	581
	661.953	18	84	212	432	548
	662.531	20	59	194	447	588
	663.125	12	60	225	442	594
	663.719	19	70	202	465	554
	664.312	11	73	232	430	610
	664.906	10	77	234	482	574
	665.5	15	68	216	413	604
	666.094	17	72	222	438	592
	666.687	18	65	227	431	525
	667.266	16	63	206	410	540
	667.859	11	68	210	420	580
	668.453	12	39	208	430	578
	669.047	17	73	225	415	544
	669.641	11	75	218	423	528
	670.234	20	61	228	430	589
	670.828	9	76	225	442	565
	671.422	15	61	223	431	606
	672.016	16	77	217	441	559
	672.609	11	76	212	485	569
	673.203	18	81	214	449	615
	673.781	15	71	227	440	533
	674.375	16	73	215	418	567
	674.969	8	67	207	443	581
	675.562	15	77	219	466	511
	676.156	15	65	224	385	546
	676.75	12	65	225	434	559
	677.328	15	59	202	431	566
	677.922	14	65	212	446	547
	678.516	13	78	225	403	513
	679.109	9	78	222	409	569
	679.703	14	65	213	447	524
	680.297	20	73	210	402	543
	680.891	15	82	228	461	526
	681.484	26	63	215	458	572
	682.062	14	69	234	446	573
	682.656	11	75	222	400	560
	683.25	17	76	242	434	561
	683.844	13	62	212	414	584
	684.437	11	76	188	440	532
	685.031	10	56	231	415	561
	685.625	9	75	201	389	542
	686.219	11	66	211	448	590
	686.797	8	69	238	451	538
	687.391	16	63	219	404	587
	687.984	9	62	228	446	528
	688.578	17	74	213	427	532
	689.172	13	85	228	437	572
	689.766	8	72	192	416	562
	690.359	14	70	185	436	544
	690.953	14	77	239	444	550
	691.531	13	62	215	439	574
	692.125	11	50	210	433	594
	692.719	10	74	206	404	515
	693.312	10	90	219	416	583
	693.906	25	62	217	427	549
	694.5	8	68	236	413	538
	695.094	15	87	214	433	569
	695.687	18	77	205	428	544
	696.281	11	67	204	457	577
	696.875	16	59	204	435	517
	697.469	15	80	214	421	575
	698.062	17	74	212	455	533
	698.656	21	75	202	398	579
	699.25	18	71	215	455	544
	699.844	19	68	212	430	598
	700.437	12	72	238	439	526
	701.031	13	57	195	402	531
	701.609	17	64	219	427	547
	702.203	12	93	224	404	556
	702.797	14	71	217	416	529
	703.391	12	65	212	410	567
	703.984	18	74	212	394	570
	704.578	8	71	209	451	518
	705.172	14	74	218	441	522
	705.766	18	66	224	421	567
	706.344	12	55	212	441	507
	706.937	20	62	194	432	576
	707.531	14	68	230	444	561
	708.125	10	64	205	393	557
	708.719	12	76	202	420	560
	709.312	11	57	240	406	509
	709.906	20	84	205	392	541
	710.5	14	72	216	427	513
	711.078	12	66	201	410	534
	711.672	9	67	209	375	548
	712.266	13	61	213	412	534
	712.859	13	73	213	491	554
	713.453	14	79	221	426	582
	714.047	15	81	197	371	553
	714.641	15	69	206	403	523
	715.234	19	74	217	401	506
	715.812	12	67	234	382	545
	716.406	22	69	238	421	543
	717	18	74	185	408	516
	717.594	19	68	187	417	536
	718.187	17	77	222	397	531
	718.781	13	69	208	380	512
	719.375	4	60	218	391	541
	719.969	12	77	200	425	513
	720.562	18	64	205	423	535
	721.141	22	63	185	424	510
	721.734	16	84	189	395	537
	722.328	26	54	195	389	528
	722.922	14	76	201	437	539
	723.516	15	67	218	436	549
	724.109	17	64	230	408	491
	724.703	15	67	205	423	511
	725.297	12	66	217	379	507
	725.875	18	58	223	401	504
	726.469	10	74	229	391	534
	727.062	14	61	211	383	552
	727.656	12	78	226	372	547
	728.25	10	51	231	390	513
	728.844	10	54	219	418	549
	729.437	13	61	213	421	522
	730.031	16	70	226	395	534
	730.609	10	76	231	403	509
	731.203	18	60	200	439	527
	731.797	14	79	193	408	545
	732.391	9	73	200	418	505
	732.984	10	60	204	396	570
	733.578	11	63	207	431	490
	734.172	15	78	205	386	525
	734.766	14	73	213	394	511
	735.344	16	60	198	396	522
	735.937	22	84	182	386	529
	736.531	14	56	213	365	533
	737.125	12	68	204	412	536
	737.719	9	73	197	414	505
	738.312	14	77	215	466	539
	738.906	11	63	209	391	518
	739.5	9	66	198	390	532
	740.062	9	79	200	405	523
	740.656	11	83	185	381	542
	741.25	15	70	182	378	522
	741.844	12	68	197	391	528
	742.437	18	76	217	421	516
	743.031	9	76	198	420	549
	743.625	16	73	195	406	518
	744.219	11	65	196	418	532
	744.812	11	71	193	400	495
	745.406	16	67	185	403	540
	746	16	64	208	440	501
	746.594	17	55	193	422	506
	747.187	14	74	205	386	530
	747.781	9	65	222	386	513
	748.375	18	69	206	416	539
	748.969	15	60	215	374	485
	749.562	10	56	221	395	547
	750.141	7	74	212	394	536
	750.734	11	65	204	411	516
	751.328	14	63	215	405	463
	751.922	12	75	189	407	530
	752.516	9	65	217	405	522
	753.109	18	53	187	427	538
	753.703	10	62	196	407	506
	754.297	20	83	203	447	506
	754.875	11	57	222	397	531
	755.469	16	68	179	438	524
	756.062	14	71	184	381	509
	756.656	19	58	207	422	467
	757.25	17	69	200	426	524
	757.844	14	62	209	432	546
	758.437	20	60	205	396	484
	759.031	13	58	207	396	526
	759.609	13	61	205	361	552
	760.203	9	78	194	387	516
	760.797	13	60	212	375	509
	761.391	10	55	205	376	519
	761.984	11	64	187	390	531
	762.578	11	49	175	368	497
	763.172	15	56	203	429	512
	763.766	15	73	198	393	491
	764.359	13	62	182	415	539
	764.953	11	70	209	392	505
	765.547	8	62	209	371	500
	766.141	17	66	198	349	475
	766.734	8	47	217	373	524
	767.328	10	64	176	397	520
	767.922	8	69	182	402	489
	768.516	10	64	195	395	518
	769.109	11	63	203	387	531
	769.687	9	62	184	390	529
	770.281	13	64	199	378	490
	770.875	14	64	193	384	512
	771.469	17	75	189	386	468
	772.062	8	64	191	373	499
	772.656	12	49	186	399	519
	773.25	16	63	208	384	493
	773.844	17	70	215	396	548
	774.422	14	52	199	397	500
	775.016	8	90	163	406	476
	775.609	14	66	200	374	548
	776.203	13	61	195	390	480
	776.797	11	63	194	392	502
	777.391	14	55	205	376	529
	777.984	12	74	174	368	510
	778.578	15	50	187	402	510
	779.156	19	64	215	373	487
	779.75	15	56	200	354	481
	780.344	13	73	186	377	452
	780.937	12	65	206	374	496
	781.531	15	66	181	401	482
	782.125	9	61	176	403	507
	782.719	10	77	190	405	511
	783.312	10	66	176	361	497
	783.891	18	58	194	392	468
	784.484	10	69	174	387	468
	785.078	9	56	216	377	472
	785.672	15	70	176	414	516
	786.266	17	58	193	406	508
	786.859	11	60	193	380	485
	787.453	12	62	217	353	485
	788.047	13	59	195	391	450
	788.641	13	61	194	371	461
	789.234	13	50	209	386	545
	789.828	18	67	192	379	461
	790.422	8	57	190	364	525
	791.016	15	77	185	388	525
	791.609	14	60	172	380	493
	792.203	9	64	190	388	471
	792.797	13	80	204	389	483
	793.391	20	57	202	333	502
	793.969	12	60	206	377	521
	794.562	8	55	206	374	510
	795.156	15	55	202	379	464
	795.75	10	67	193	385	510
	796.344	12	53	204	393	511
	796.937	10	57	196	355	467
	797.531	13	63	184	424	506
	798.125	11	67	203	422	482
	798.703	9	62	199	373	524
	799.297	10	74	164	387	502
	799.891	11	64	192	387	495
	800.484	13	67	194	382	502
	801.078	13	62	208	346	520
	801.672	18	75	208	352	487
	802.266	18	56	176	346	485
	802.859	9	65	203	373	476
	803.437	20	81	185	385	512
	804.031	13	62	207	396	463
	804.625	14	78	182	368	509
	805.219	14	72	178	396	545
	805.812	23	67	176	365	467
	806.406	17	67	164	382	476
	806.984	15	61	185	369	494
	807.578	15	71	217	349	505
	808.172	18	61	198	355	521
	808.766	11	54	184	347	460
	809.359	10	65	208	398	503
	809.953	18	74	185	372	492
	810.547	18	54	190	369	504
	811.141	11	71	186	375	448
	811.734	10	63	195	387	523
	812.328	12	63	173	371	493
	812.922	7	69	189	368	445
	813.5	10	60	193	372	461
	814.094	14	61	184	362	484
	814.687	18	68	192	344	481
	815.281	17	72	183	365	476
	815.875	17	77	205	435	474
	816.469	11	63	196	349	473
	817.062	13	66	194	360	501
	817.656	10	61	171	352	489
	818.234	8	52	186	342	445
	818.828	9	47	200	341	515
	819.422	13	56	192	354	490
	820.016	12	54	188	368	494
	820.609	12	45	205	383	502
	821.203	15	68	183	399	473
	821.797	10	70	172	357	504
	822.391	11	58	164	344	476
	822.969	14	61	170	365	464
	823.562	15	60	188	367	478
	824.156	14	55	189	336	501
	824.75	11	55	189	341	522
	825.344	16	65	206	345	478
	825.937	13	62	166	364	477
	826.531	10	51	197	371	459
	827.125	10	58	183	363	466
	827.703	11	58	177	381	460
	828.297	11	51	180	351	491
	828.891	13	54	165	406	476
	829.484	11	69	184	391	473
	830.078	15	67	166	383	477
	830.672	10	70	182	392	487
	831.266	17	69	175	354	472
	831.859	15	53	196	370	474
	832.453	7	67	183	356	478
	833.031	9	68	199	355	478
	833.625	17	69	177	366	479
	834.219	9	45	173	378	475
	834.812	11	64	157	384	466
	835.406	20	53	195	361	452
	836	14	56	203	386	469
	836.594	16	68	180	317	477
	837.187	14	83	198	364	503
	837.766	13	66	172	370	466
	838.359	12	62	176	367	459
	838.953	9	66	195	371	490
	839.547	10	78	185	380	462
	840.141	12	53	191	356	455
	840.734	11	57	149	360	470
	841.328	12	71	185	375	469
	841.922	10	61	191	375	474
	842.5	10	69	170	345	470
	843.094	10	66	156	333	482
	843.687	16	56	211	350	452
	844.281	9	68	190	393	474
	844.875	11	63	164	358	485
	845.469	14	45	195	376	498
	846.062	15	52	159	340	500
	846.656	11	64	202	384	477
	847.234	15	55	191	340	462
	847.828	12	53	171	334	472
	848.422	13	64	175	354	451
	849.016	15	69	190	341	466
	849.609	13	55	184	335	467
	850.203	11	73	173	362	437
	850.797	9	71	178	376	445
	851.391	13	56	195	349	472
	851.969	15	48	166	353	448
	852.562	9	45	201	357	498
	853.156	13	59	162	351	475
	853.75	11	63	182	383	465
	854.344	10	59	178	352	474
	854.937	10	57	182	352	447
	855.531	13	46	162	313	464
	856.125	14	64	178	368	465
	856.719	11	55	181	356	503
	857.312	12	57	190	364	463
	857.906	11	67	171	357	503
	858.5	16	61	194	360	436
	859.094	15	50	191	348	436
	859.687	12	54	175	351	482
	860.281	12	70	209	372	415
	860.875	10	61	182	344	487
	861.469	8	46	184	370	456
	862.047	15	60	193	351	471
	862.641	11	54	170	358	494
	863.234	8	51	179	361	441
	863.828	6	68	176	320	465
	864.422	8	49	196	364	480
	865.016	4	69	161	336	463
	865.609	9	55	171	311	410
	866.203	15	69	166	381	485
	866.781	6	56	191	351	490
	867.375	12	65	169	400	415
	867.969	11	63	155	356	429
	868.562	11	61	180	358	454
	869.156	6	62	183	333	457
	869.75	6	42	162	295	466
	870.344	13	47	169	359	450
	870.937	11	53	182	326	469
	871.516	8	62	183	351	456
	872.109	12	69	175	363	447
	872.703	11	51	170	361	493
	873.281	6	77	184	393	426
	873.875	18	53	161	364	488
	874.469	9	64	162	355	495
	875.062	5	52	172	322	442
	875.656	15	55	171	337	429
	876.234	11	64	175	331	451
	876.828	21	68	176	348	472
	877.422	16	50	177	352	451
	878.016	12	58	184	366	452
	878.609	6	58	187	355	458
	879.203	9	58	172	341	467
	879.797	11	59	185	356	508
	880.391	18	62	186	374	447
	880.984	9	55	176	352	475
	881.578	14	66	179	342	500
	882.172	10	53	165	333	437
	882.766	14	48	156	344	432
	883.359	5	76	171	362	429
	883.953	9	62	171	304	483
	884.547	9	50	181	330	433
	885.141	17	64	173	358	453
	885.734	19	62	171	395	459
	886.312	19	67	169	360	478
	886.906	12	62	195	338	463
	887.5	16	51	181	343	456
	888.094	16	59	175	339	458
	888.687	15	66	182	356	446
	889.281	12	64	168	323	442
	889.875	17	52	171	347	440
	890.469	13	47	182	373	449
	891.047	11	57	152	318	454
	891.641	11	54	185	353	430
	892.234	6	52	176	330	450
	892.828	9	66	165	304	442
	893.422	9	56	168	351	460
	894.016	8	46	206	355	450
	894.609	8	60	178	338	426
	895.203	12	56	173	323	479
	895.781	9	47	190	353	438
	896.375	12	77	169	341	428
	896.969	13	55	169	349	483
	897.562	6	60	167	309	445
	898.156	7	65	180	329	475
	898.75	9	66	179	325	467
	899.344	11	49	163	370	477
	899.937	8	66	155	314	436
	900.531	16	48	167	346	441

## Sheet: Fig. 2a
Figure 2a	Interval center (nm)	Lu frequency		Interval center (nm)	Lu@Lu frequency
	20.25	0.075		29	0.078
	21.75	0.09		30.6	0.098
	23.25	0.134		32.2	0.177
	24.75	0.268		33.8	0.246
	26.25	0.239		35.4	0.188
	27.75	0.119		37	0.126
	29.25	0.075		38.6	0.087

## Sheet: Fig. 2b
Figure 2b	Interval center (nm)	Lu@Lu@Lu frequency
	34.55	0.085
	36.25	0.123
	37.95	0.167
	39.65	0.262
	41.35	0.19
	43.05	0.102
	44.75	0.071

## Sheet: Fig. 2c
Figure 2c	Interval center (nm)	Lu@Lu@Y frequency
	37.75	0.096
	38.85	0.146
	39.95	0.186
	41.05	0.233
	42.15	0.146
	43.25	0.113
	44.35	0.08

## Sheet: Fig. 2d
Figure 2d	Interval center (nm)	Y frequency
	23	0.07545
	24	0.09273
	25	0.20909
	26	0.30455
	27	0.15909
	28	0.09091
	29	0.06818

## Sheet: Fig. 2e
Figure 2e	Interval center (nm)	Y@Lu frequency
	33	0.069
	34	0.09932
	35	0.12931
	36	0.24991
	37	0.21112
	38	0.16112
	39	0.08022

## Sheet: Fig. 2f
Figure 2f	Interval center (nm)	Y@Lu@Y frequency
	39.6	0.03226
	40.8	0.09355
	42	0.19355
	43.2	0.29677
	44.4	0.19677
	45.6	0.15484
	46.8	0.03226

[truncated: 64 more sheets: Fig. 2g, Fig. 2h, Fig. 2i, Fig. 3b, Fig. 3c, Fig. 4a, Fig. 4c, Fig. 4d, Fig. 4e, Fig. 4f, Fig. 4g, Fig. 5b, Fig. 5c, Fig. S1c, Fig. S1e, Fig. S1f, Fig. S1g, Fig. S2i, Fig. S2j, Fig. S3 …]
